# Supplementary material for: A Goal-Directed Program for Wheelchair Use for Children and Young People with Cerebral Palsy in Uganda: An Explorative Intervention Study
Source: J Clin Med. 2023 Mar 16;12(6):2325. doi: 10.3390/jcm12062325 (PMC10051618; doi:10.3390/jcm12062325)
Supplement: Supplementary file 1 [file jcm-12-02325-s001.zip]

Archive with 1 entries (1 files):
- jcm-2288466-supplementary.pdf
